# Supplementary material for: Core factor of NEXT complex, ZCCHC8, governs the silencing of LINE1 during spermatogenesis
Source: Natl Sci Rev. 2024 Dec 17;12(1):nwae407. doi: 10.1093/nsr/nwae407 (PMC11697976; doi:10.1093/nsr/nwae407)
Supplement: nwae407_Supplemental_Files [file nwae407_supplemental_files.zip]

Archive with 3 entries (3 files):
- supplement figure.pdf
- Supplemental table.xlsx
- supplemental_file.pdf
