# Supplementary material for: Core factor of NEXT complex, ZCCHC8, governs the silencing of LINE1 during spermatogenesis
Source: Natl Sci Rev. 2024 Dec 17;12(1):nwae407. doi: 10.1093/nsr/nwae407 (PMC11697976; doi:10.1093/nsr/nwae407)
Supplement: nwae407_Supplemental_Files [file nwae407_supplemental_files.zip › Supplemental table.xlsx]

## Sheet: Supplementary table1
Statistical analysis of seminiferous tubule counts across different stages in control and Zcchc8 KO mice
Heter	I-III	IV-VI	VII-VIII	IX-X	XI	XII
rep1	286	233	228	154	100	73
rep2	309	266	272	176	128	80
rep3	347	371	338	132	128	98
Homo	I-III	IV-VI	VII-VIII	IX-X	XI	XII
rep1	280	245	316	70	105	70
rep2	311	333	345	172	120	61
rep3	279	286	316	170	134	79

## Sheet: Supplementary table2
Statistical analysis of spermatocytes calculated through immunostaining of γH2A.X and PNA in P10, P14, P18 and P28 testes of Zcchc8 control and KO mice.
			spg	LZ	PS	RS	EL
10day	WT	rep1	106	250	0	0	0
		rep2	112	268	0	0	0
		rep3	94	217	0	0	0
	KO	rep1	215	19	0	0	0
		rep2	156	21	0	0	0
		rep3	242	31	0	0	0
14day	WT	rep1	169	420	187	0	0
		rep2	207	443	192	0	0
		rep3	142	391	174	0	0
	KO	rep1	423	121	0	0	0
		rep2	435	133	0	0	0
		rep3	453	141	0	0	0
18day	WT	rep1	210	512	760	0	0
		rep2	246	566	814	0	0
		rep3	168	473	714	0	0
	KO	rep1	178	274	102	0	0
		rep2	147	226	100	0	0
		rep3	152	231	91	0	0
23day	WT	rep1	110	251	415	283	0
		rep2	121	239	409	276	0
		rep3	198	364	475	355	0
	KO	rep1	149	360	289	0	0
		rep2	167	423	312	0	0
		rep3	139	389	217	0	0
28day	WT	rep1	54	104	187	181	104
		rep2	112	169	341	337	216
		rep3	87	109	215	287	165
	KO	rep1	84	288	208	58	0
		rep2	75	264	187	44	0
		rep3	89	303	211	60	0

## Sheet: Supplementary table3
Nucleotide (nt) length distribution of small RNAs in WT and KO P0 testes.
	WT			KO		t.test
17	0.00405176	0.00313546	0.00268663	0.0181381	0.00576994	0.0793147
18	0.00923461	0.00661321	0.00698712	0.0401655	0.0112725	0.0964032
19	0.0147805	0.0123457	0.0124059	0.0394266	0.015821	0.100705
20	0.0572404	0.0319503	0.0485756	0.101815	0.0513912	0.120886
21	0.247846	0.236991	0.243153	0.329326	0.239118	0.15362
22	0.413688	0.391161	0.413228	0.361004	0.412282	0.215774
23	0.121279	0.105905	0.116991	0.072515	0.11389	0.141743
24	0.0595204	0.051709	0.0605878	0.0242185	0.0610515	0.189149
25	0.019334	0.0338854	0.0246366	0.0046565	0.0203992	0.0966723
26	0.0244106	0.0523877	0.0337141	0.00379427	0.0281629	0.116163
27	0.0169502	0.0419416	0.0227524	0.00216884	0.0219208	0.151271
28	0.00820971	0.0216993	0.0100407	0.00133691	0.0118839	0.19601
29	0.00263382	0.00779528	0.00314587	0.000559395	0.00470249	0.261168
30	0.00058522	0.00186015	0.000721184	0.000315197	0.00136018	0.380001
31	0.000140395	0.000404551	0.00020684	0.000193851	0.000449449	0.32322
32	4.72e-05	0.000112132	7.7e-05	0.000152247	0.000246076	0.0330975	*
33	2.42e-05	5.06e-05	4.34e-05	0.000143956	0.000173515	0.00206887	**
34	1.27e-05	3.04e-05	2.59e-05	6.54e-05	8.29e-05	0.00620767	**
35	1.1e-05	2.24e-05	2.08e-05	5.43e-06	2.24e-05	0.316149
Nucleotide (nt) length distribution of small RNAs in WT and KO adult PS.
	WT				KO			T.TEST
17	0.000298447	0.000392342	0.000118898	0.000272711	0.00135268	0.000150812	0.00208782	0.0548929
18	0.000463018	0.000627865	0.000168086	0.000358633	0.00150335	0.000214231	0.00222228	0.0657474
19	0.00148558	0.00208272	0.000646492	0.0014698	0.00372251	0.000698186	0.00458549	0.0955465
20	0.00133328	0.00178092	0.000553596	0.000904279	0.00348274	0.000763906	0.00349784	0.0704214
21	0.00284524	0.00349986	0.0012375	0.00174976	0.00737249	0.00150889	0.00446597	0.114048
22	0.00837272	0.0106357	0.00401852	0.00549471	0.0225348	0.004103	0.00872094	0.195121
23	0.0095993	0.0124304	0.00506689	0.00630731	0.0166103	0.00544989	0.00938265	0.277469
24	0.0091304	0.0110505	0.00753433	0.00844574	0.0169916	0.00828917	0.0117765	0.104037
25	0.0188429	0.0225562	0.0187849	0.0206627	0.0322417	0.019815	0.0244937	0.0797201
26	0.0360915	0.0415582	0.0416755	0.0462568	0.0568875	0.0423339	0.0485503	0.0635399
27	0.0441686	0.0486573	0.0563612	0.0596264	0.0618517	0.056248	0.0625914	0.0672743
28	0.054782	0.0586932	0.0766237	0.0782658	0.0651624	0.075453	0.0804345	0.225747
29	0.185629	0.1888	0.201706	0.20645	0.180565	0.203606	0.207005	0.441568
30	0.294346	0.287539	0.301017	0.296875	0.266089	0.307686	0.297687	0.351149
31	0.20658	0.196647	0.194146	0.18339	0.172015	0.195922	0.173984	0.0744825
32	0.0863905	0.0784334	0.0642372	0.0590136	0.0640447	0.0586644	0.0464046	0.0650673
33	0.0253235	0.0225159	0.0170507	0.0159986	0.0177891	0.0131786	0.00874985	0.0481887	*
34	0.00912923	0.00783559	0.00596985	0.00548313	0.0064002	0.00401331	0.0023485	0.0488503	*
35	0.0051892	0.00426339	0.00308349	0.00297501	0.003383	0.00190168	0.00101241	0.0451992	*

## Sheet: Supplementary table4
primer name	Oligo 5'>3'
ssDNA for FH-Zcchc8 Knock-in mice	TTCGCCCCCTGCCCTCCAAGCTTTCCCACAGCCCAAGATGGactacaaagacgatgacgacaagtacccatacgatgttccagattacgctggatccgCGGCCGGTGTGGATTTTGGCGACCTAGAGCTCTTCGAGG
L1MdA-p-F1	CTAAGACCTCTGGTGAGTGGAAC
L1MdA-p-R1	ACCTGGAGGGTAGCACTCTCC
L1MdA-p-F2	GGGAAGCAGGCTACCCGG
L1MdA-p-R2	AGCTTGTTCTTCAGGTGACTC
DNASpikein-F	GCCTTCTTCCCATTTCTGATCC
DNASpikein-R	CACGAATCAGCGGTAAAGGT
Gapdh-F	TGGCAAAGTGGAGATTGTTGCC
Gapdh-R	AAGATGGTGATGGGCTTCCCG
Actin-F	GGCACCACACCTTCTACAATG
Actin-R	GGGGTGTTGAAGGTCTCAAAC
L1_Orf2-F	GAGACATAACAACAGATCCTGA
L1_Orf2-R	AACTTTGGTACCTGGTATCTG
IAP-F	AAGCAGCAATCACCCACTTTGG
IAP-R	CAATCATTAGATGTGGCTGCCAAG
MusD/ETn-F	GTGGTATCTCAGGAGGAGTGCC
MusD/ETn-R	GGGCAGCTCCTCTATCTGAGTG
Sineb1-F	GTGGCGCACGCCTTTAATC
Sineb1-R	GACAGGGTTTCTCTGTGTAG
MERVL-F	CTTCCATTCACAGCTGCGACTG
MERVL-R	CTAGAACCACTCCTGGTACCAAC
